# Supplementary material for: Computational Fluid Dynamics Analysis and Empirical Evaluation of Carboxymethylcellulose/Alginate 3D Bioprinting Inks for Screw-Based Microextrusion
Source: Polymers (Basel). 2024 Apr 18;16(8):1137. doi: 10.3390/polym16081137 (PMC11054610; doi:10.3390/polym16081137)
Supplement: Supplementary file 1 [file polymers-16-01137-s001.zip]

Archive with 1 entries (1 files):
- polymers-2934844-supplementary.pdf
